# Supplementary material for: Corporate power and the international trade regime preventing progressive policy action on non-communicable diseases: a realist review
Source: Health Policy Plan. 2020 Dec 4;36(4):493–508. doi: 10.1093/heapol/czaa148 (PMC8128013; doi:10.1093/heapol/czaa148)
Supplement: czaa148_Supp [file czaa148_supp.zip]

Archive with 4 entries (4 files):
- Supplementary Text IIb.docx
- Supplementary Text II_ScreeningTool.docx
- SuppText I_Search_terms.docx
- SuppTextIII_Trade rules.docx
